# Supplementary material for: Enzymatic Synthesis of Biologically Active H-Phosphinic Analogue of α-Ketoglutarate
Source: Biomolecules. 2024 Dec 10;14(12):1574. doi: 10.3390/biom14121574 (PMC11673680; doi:10.3390/biom14121574)
Supplement: Supplementary file 1 [file biomolecules-14-01574-s001.zip]

Archive with 1 entries (1 files):
- biomolecules-3300725-supplementary.pdf
